# Supplementary material for: Influence of micro- and nanoscale cues on immune factors secretion: implications for immunomodulation
Source: Regen Biomater. 2025 Dec 18;13:rbaf130. doi: 10.1093/rb/rbaf130 (PMC12867575; doi:10.1093/rb/rbaf130)
Supplement: rbaf130_Supplementary_Data [file rbaf130_supplementary_data.zip]

Archive with 1 entries (1 files):
- RB-2025-416.R2-manuscript-Supplementary Figures-rev.docx
